# Supplementary material for: Prospective Evaluation of Sarcopenia in Head and Neck Cancer Patients Treated with Radiotherapy or Radiochemotherapy
Source: Cancers (Basel). 2021 Feb 11;13(4):753. doi: 10.3390/cancers13040753 (PMC7917983; doi:10.3390/cancers13040753)
Supplement: Supplementary file 1 [file cancers-13-00753-s001.zip]

Archive with 2 entries (2 files):
- cancers-1092065supplementary.xlsx
- sarconeckzip suppl/table 1 supplemantary data sarconeck.xlsx
