# Supplementary material for: Prospective Evaluation of Sarcopenia in Head and Neck Cancer Patients Treated with Radiotherapy or Radiochemotherapy
Source: Cancers (Basel). 2021 Feb 11;13(4):753. doi: 10.3390/cancers13040753 (PMC7917983; doi:10.3390/cancers13040753)
Supplement: Supplementary file 1 [file cancers-13-00753-s001.zip › cancers-1092065supplementary.xlsx]

## Sheet: Table 2
Characteristic	Radiotherapy (n=116)		p-value	Radiochemotherapy (n=127)		p-value
	Sarcopenia (n=48)	No sarcopenia (n=67)		Sarcopenia (n=40)	No sarcopenia (n=85)
Sex ratio (M:F)	5	2.35	0.1	12.33	2.54	0.0086
Age (years), mean ± SD	64.4 ± 9.21	62.42 ± 10.98	0.31	59.62 ± 7.65	58.68 ± 6.75	0.49
Age (median ; Q1 – Q3)	63.5 (58 ; 69.25)	61 (56 ; 69.5)		59 (56.5 ; 64)	60 (54 ; 64)
Smoking history, n (%)			0.26			0.27
Ever	43 (89.6)	55 (82.1)		34 (85.0)	65 (76.5)
Never	5 (10.4)	12 (17.9)		6 (15.0)	20 (23.5)
Chronic alcohol drinking, n (%)			0.22			0.94
Yes	27 (56.2)	30 (44.8)		19 (47.5)	41 (48.2)
No	21 (43.8)	37 (55.2)		21 (52.5)	44 (51.8)
BMI, mean ± SD	22.5 ± 4.29	26.38 ± 4.29	<0.0001	21.68 ± 3.64	26.68 ± 3.84	<0.0001
Cancer site, n (%)			0.14			0.77
Oral cavity	13 (27.1)	26 (38.8)		10 (25.0)	20 (23.5)
Oropharynx	11 (22.9)	21 (31.3)		14 (35.0)	32 (37.6)
Hypopharynx	10 (20.8)	6 (9.0)		9 (22.5)	12 (14.1)
Larynx	9 (18.8)	12 (17.9)		5 (12.5)	13 (15.3)
Cancer of unknown primary (CUP)	5 (10.4)	2 (3.0)		2 (5.0)	8 (9.4)
Stage, n (%)			0.46			0.36
I	5 (10.4)	12 (17.9)		0 (0.0)	2 (2.4)
II	11 (22.9)	19 (28.4)		3 (7.5)	15 (17.6)
III	11 (22.9)	15 (22.4)		10 (25.0)	21 (24.7)
IV	21 (43.8)	21 (31.3)		27 (67.5)	47 (55.3)
p16 status (among oropharyngeal cancer patients), n (%)			0.15			0.055
Positive	0 (0.0)	5 (23.8)		2 (14.3)	15 (46.9)
Negative	7 (63.6)	7 (33.3)		8 (57.1)	8 (25.0)
Not known	4 (36.4)	9 (42.9)		4 (28.6)	9 (28.1)
WHO PS, n (%)			0.18			0.001
0	17 (35.4)	24 (36.4)		10 (25.0)	45 (52.9)
1	23 (47.9)	38 (57.6)		25 (62.5)	39 (45.9)
2	8 (16.7)	4 (6.1)		5 (12.5)	1 (1.2)
Undernutrition, n (%)			1			0.24
Yes	2 (4.3)	3 (4.6)		2 (5.0)	1 (1.2)
No	45 (95.7)	62 (95.4)		38 (95.0)	83 (98.8)
Performed surgery, n (%)			0.95			0.28
Yes	37 (77.1)	52 (77.6)		17 (42.5)	45 (52.9)
No	11 (22.9)	15 (22.4)		23 (57.5)	40 (47.1)
Feeding tube indication			0.34			0.4
Yes	20 (41.7)	34 (50.7)		32 (80.0)	73 (85.9)
No	28 (58.3)	33 (49.3)		8 (20.0)	12 (14.1)
Feeding tube , n (%)placement			0.76			0.19
Yes	11 (22.9)	17 (25.4)		22 (55.0)	57 (67.1)
No	37 (77.1)	50 (74.6)		18 (45.0)	28 (32.9)
Received radiation treatment, n (%)
Mean dose (Gy ± SD)	63.61 ± 4.86	64.33 ± 4.72	0.43	66.43 ± 8.19	67.32 ± 4.17	0.42
Mean time (days ± SD)	42.23 ± 3.62	42.94 ± 4.52	0.37	44.83 ± 1.84	44.46 ± 3.6	0.55
Received radiation dose, n (%)			-			0.54
<66 Gy	0 (0.0)	0 (0.0)		1 (2.5)	1 (1.2)
>=66 Gy	48 (100.0)	67 (100.0)		39 (97.5)	84 (98.8)
Completeness of treatment, n (%)			1			0.63
Yes	47 (97.9)	65 (97.0)		23 (57.5)	45 (52.9)
No	1 (2.1)	2 (3.0)		17 (42.5)	40 (47.1)
Cumulative dose received, n (%)			-			1
200 mg/m2	-	-		26 (86.7)	69 (87.3)
<200 mg/m2	-	-		4 (13.3)	10 (12.7)
